# Supplementary material for: Does controlling shareholders’ share pledge exacerbate excessive financialization of enterprises?—Evidence from performance pressure perspective
Source: PLoS One. 2023 Jul 19;18(7):e0288705. doi: 10.1371/journal.pone.0288705 (PMC10355460; doi:10.1371/journal.pone.0288705)
Supplement: S2 Data — (DO) [file pone.0288705.s002.do]

global var1"Fin_1 Lev Cf Size Roa Top1 Assetturn Fixed TobinQ  Duality Pay3 Indep"
global var2 "i.year i.Industry" 
 * InsInvestorProp Mngmhldn Soe Age Board  growth
 

*************table 2
use data5.dta,clear
drop if Cf==.|Fin_1==.| Size==.| Indep==. 
tabstat Exfin PLD PLR1 $var1, s(mean p50 sd min max N) f(%10.4f) c(s) 

***********table 3
use data5.dta,clear

xtset id year
qui xtreg corePerf1 PLD $var1 i.year if Exfin_dummy==1, fe r   //固定效应
est store m1
qui xtreg corePerf2 PLD $var1 i.year if Exfin_dummy==1, fe r    //固定效应
est store m2
qui xtreg corePerf1 PLD $var1 i.year if Exfin_dummy==0, fe r   //固定效应
est store m3
qui xtreg corePerf2 PLD $var1 i.year if Exfin_dummy==0, fe r    //固定效应
est store m4
esttab m1 m2 m3 m4 ,replace scalar(r2 N)   t(%6.4f) nogap ///
       drop(  *year* ) star(* 0.1 ** 0.05 *** 0.01)  compress
drop _est_m1-_est_m4

*************table 4
use data5.dta,clear

xtset id year
qui xtreg Exfin PLD $var1 i.year,fe r    //固定效应
est store m1
qui xtreg Exfin PLR1 $var1 i.year,fe r   //固定效应
est store m2
esttab m1 m2 ,replace scalar(r2_a N) b(%6.4f)  t(%6.4f) nogap ///
       drop(  *year* ) star(* 0.1 ** 0.05 *** 0.01)  compress
drop _est_m1-_est_m2

xtset id year
qui logit Exfin_dummy PLD $var1 $var2,r nolog asis //固定效应
est store m1
qui logit Exfin_dummy PLR1 $var1 $var2,r nolog asis //固定效应
est store m2
esttab m1 m2 ,replace scalar(r2_p N) b(%6.4f)  t(%6.4f) nogap ///
       drop(  *year* ) star(* 0.1 ** 0.05 *** 0.01)  compress
drop _est_m1-_est_m2


************table 5
***(1)(2)
use data5.dta,clear

xtset id year
qui xtreg 历史业绩预期差距 PLD $var1 i.year , fe r   //固定效应
est store m1
qui xtreg 历史业绩预期差距 PLR1 $var1 i.year ,fe r    //固定效应
est store m2
esttab m1 m2 ,replace scalar(r2 N)   t(%6.4f) nogap ///
       drop(  *year* ) star(* 0.1 ** 0.05 *** 0.01)  compress
drop _est_m1-_est_m2

***(3)(4)(5)(6)
bys Industry:egen Mngmhldn_med = median(Mngmhldn)

xtset id year
qui xtreg Exfin PLD $var1 i.year if Mngmhldn<=Mngmhldn_med, fe r    //固定效应
est store m1
qui xtreg Exfin PLR1 $var1 i.year if Mngmhldn<=Mngmhldn_med,fe r    //固定效应
est store m2
qui xtreg Exfin PLD $var1 i.year if Mngmhldn>Mngmhldn_med, fe r    //固定效应
est store m3
qui xtreg Exfin PLR1 $var1 i.year if Mngmhldn>Mngmhldn_med,fe r    //固定效应
est store m4
esttab m1 m2 m3 m4 ,replace scalar(r2 N)  b(%6.4f) t(%6.4f) nogap ///
       drop(  *year* ) star(* 0.1 ** 0.05 *** 0.01)  compress
drop _est_m1-_est_m4

************table 6

xtile quart_InsInvestorProp = InsInvestorProp, nq(5) 

xtset id year
qui xtreg Exfin PLD $var1 i.year if quart_InsInvestorProp==1, fe r    //固定效应
est store m1
qui xtreg Exfin PLR1 $var1 i.year if quart_InsInvestorProp==1,fe r    //固定效应
est store m2
qui xtreg Exfin PLD $var1 i.year if quart_InsInvestorProp==5, fe r    //固定效应
est store m3
qui xtreg Exfin PLR1 $var1 i.year if quart_InsInvestorProp==5,fe r    //固定效应
est store m4
esttab m1 m2 m3 m4 ,replace scalar(r2 N)  b(%6.4f) t(%6.4f) nogap ///
       drop(  *year* ) star(* 0.1 ** 0.05 *** 0.01)  compress
drop _est_m1-_est_m4


****************table 7 (2SLS)  
eststo clear
tab year, gen(dyear)   //把虚拟变量化解
bys Industry year: egen ind_PLD=mean(PLD)
bys Province year: egen Pro_PLD=mean(PLD) 
xtset id year
xtivreg2 Exfin $var1 (PLD = ind_PLD Pro_PLD)  dyear* ,fe cluster(id) first savefp(first)
eststo second
local PLD ="n"
est restore firstPLD
outreg2  using xxx1.doc,cttop(first) tstat bdec(3) tdec(2) replace
est restore second  //激活第二阶段结果
outreg2  using xxx1.doc,cttop(second) tstat bdec(3) tdec(2)

eststo clear
bys Industry year: egen ind_PLR1=mean(PLR1)
bys Province year: egen Pro_PLR1=mean(PLR1) 
xtset id year
xtivreg2 Exfin $var1 (PLR1 = ind_PLR1 Pro_PLR1)  dyear* ,fe cluster(id) first savefp(first)
eststo second
local PLR1 ="n"
est restore firstPLR1
outreg2  using xxx2.doc,cttop(first) tstat bdec(3) tdec(2) replace
est restore second  //激活第二阶段结果
outreg2  using xxx2.doc,cttop(second) tstat bdec(3) tdec(2)

****************table 8
sort id year
gen PLD3=L.PLD    
gen PLR3=L.PLR1

xtset id year
qui xtreg Exfin PLD3 $var1 i.year,fe r    //固定效应
est store m1
qui xtreg Exfin PLR3 $var1 i.year,fe r   //固定效应
est store m2
qui xtreg Exfin PLR2 $var1 i.year,fe r   //固定效应
est store m3
esttab m1 m2 m3,replace scalar(r2 N)   t(%6.4f) nogap ///
       drop(  *year* ) star(* 0.1 ** 0.05 *** 0.01)  compress
drop _est_m1-_est_m3

****************table 9
egen epu_med = median(epu)

xtset id year
qui xtreg Exfin PLD $var1 i.year if epu<epu_med, fe r    //固定效应
est store m1
qui xtreg Exfin PLR1 $var1 i.year if epu<epu_med,fe r    //固定效应
est store m2
qui xtreg Exfin PLD $var1 i.year if epu>=epu_med, fe r    //固定效应
est store m3
qui xtreg Exfin PLR1 $var1 i.year if epu>=epu_med,fe r    //固定效应
est store m4
esttab m1 m2 m3 m4 ,replace scalar(r2 N)  b(%6.4f) t(%6.4f) nogap ///
       drop(  *year* ) star(* 0.1 ** 0.05 *** 0.01)  compress
drop _est_m1-_est_m4

****************table 10
sort id year
egen HHI_med = median(HHI)

xtset id year
qui xtreg Exfin PLD $var1 i.year if HHI>HHI_med, fe r    //固定效应
est store m1
qui xtreg Exfin PLR1 $var1 i.year if HHI>HHI_med,fe r    //固定效应
est store m2
qui xtreg Exfin PLD $var1 i.year if HHI<=HHI_med, fe r    //固定效应
est store m3
qui xtreg Exfin PLR1 $var1 i.year if HHI<=HHI_med,fe r    //固定效应
est store m4
esttab m1 m2 m3 m4 ,replace scalar(r2 N) b(%6.4f)  t(%6.4f) nogap ///
       drop(  *year* ) star(* 0.1 ** 0.05 *** 0.01)  compress
drop _est_m1-_est_m4


****************table 11
xtset id year
qui xtreg Exfin PLD $var1 i.year if MngmOverseaBack==1 , fe r
est store m1
qui xtreg Exfin PLR1 $var1 i.year if MngmOverseaBack==1, fe r
est store m2
qui xtreg Exfin PLD $var1 i.year if MngmOverseaBack==0 , fe r
est store m3
qui xtreg Exfin PLR1 $var1 i.year if MngmOverseaBack==0, fe r
est store m4
esttab m1 m2 m3 m4 ,replace scalar(r2 N) b(%6.4f)  t(%6.4f) nogap ///
drop(*year* ) star(* 0.1 ** 0.05 *** 0.01)  compress
drop _est_m1-_est_m4
